# Supplementary material for: Molecular basis of C-S bond cleavage in the glycyl radical enzyme isethionate sulfite-lyase
Source: Cell Chem Biol. 2021 Sep 16;28(9):1333–1346.e7. doi: 10.1016/j.chembiol.2021.03.001 (PMC8473560; doi:10.1016/j.chembiol.2021.03.001)
Supplement: Data S1. Initial geometries for QM calculations [file mmc2.zip]

Archive with 7 entries (6 files):
- input_geometries/
- input_geometries/ise.xyz
- input_geometries/ace.xyz
- input_geometries/ch3s.xyz
- input_geometries/ise-TS.xyz
- input_geometries/ise-ace.xyz
- input_geometries/ise-TS-ace.xyz
