# Supplementary material for: Molecular basis of C-S bond cleavage in the glycyl radical enzyme isethionate sulfite-lyase
Source: Cell Chem Biol. 2021 Sep 16;28(9):1333–1346.e7. doi: 10.1016/j.chembiol.2021.03.001 (PMC8473560; doi:10.1016/j.chembiol.2021.03.001)
Supplement: Data S1. Initial geometries for QM calculations [file mmc2.zip › input_geometries/ise.xyz]

12
-778.413381891 charge: -1 spin: 1
O         -3.04650        0.29218        0.00000
H         -3.73623       -0.39213       -0.00006
C         -1.78738       -0.38905        0.00001
H         -1.68807       -1.02596        0.88857
H         -1.68807       -1.02597       -0.88855
C         -0.70042        0.67555        0.00000
H         -0.78186        1.30962        0.88805
H         -0.78187        1.30961       -0.88805
S          0.97332       -0.01506        0.00000
O          1.88021        1.17438       -0.00001
O          1.08499       -0.83661       -1.24688
O          1.08500       -0.83660        1.24688
