# Supplementary material for: Molecular basis of C-S bond cleavage in the glycyl radical enzyme isethionate sulfite-lyase
Source: Cell Chem Biol. 2021 Sep 16;28(9):1333–1346.e7. doi: 10.1016/j.chembiol.2021.03.001 (PMC8473560; doi:10.1016/j.chembiol.2021.03.001)
Supplement: Data S1. Initial geometries for QM calculations [file mmc2.zip › input_geometries/ace.xyz]

7
-228.61572051 charge: -1 spin: 1
C         -1.35166       -0.04154        0.00001
H         -1.73481       -1.06630        0.00005
H         -1.74023        0.48399       -0.88089
H         -1.74007        0.48400        0.88096
C          0.18507       -0.00071       -0.00009
O          0.80612       -1.10505        0.00002
O          0.72071        1.14902        0.00002
