# Supplementary material for: Molecular basis of C-S bond cleavage in the glycyl radical enzyme isethionate sulfite-lyase
Source: Cell Chem Biol. 2021 Sep 16;28(9):1333–1346.e7. doi: 10.1016/j.chembiol.2021.03.001 (PMC8473560; doi:10.1016/j.chembiol.2021.03.001)
Supplement: Data S1. Initial geometries for QM calculations [file mmc2.zip › input_geometries/ch3s.xyz]

5
-438.061894578 charge: 0 spin: 2
C         -1.11394       -0.00005        0.00819
H         -1.43544        0.00240       -1.04334
H         -1.51271       -0.90126        0.48140
H         -1.51238        0.89932        0.48523
S          0.69651       -0.00001        0.00172
