# Supplementary material for: Molecular basis of C-S bond cleavage in the glycyl radical enzyme isethionate sulfite-lyase
Source: Cell Chem Biol. 2021 Sep 16;28(9):1333–1346.e7. doi: 10.1016/j.chembiol.2021.03.001 (PMC8473560; doi:10.1016/j.chembiol.2021.03.001)
Supplement: Data S1. Initial geometries for QM calculations [file mmc2.zip › input_geometries/ise-TS.xyz]

17
-1216.45529319 charge: -1 spin: 2
O          1.28801        2.16181       -0.28630
H          1.98302        2.35872        0.36598
C          0.47837        1.16306        0.22085
H          1.31492       -0.17205       -0.00134
H          0.40486        1.13336        1.30908
C         -0.79284        1.03145       -0.56337
H         -0.59018        0.81778       -1.61812
H         -1.36086        1.97090       -0.51571
S         -1.91459       -0.25831        0.05349
O         -3.17036       -0.05632       -0.73087
O         -2.07850        0.01826        1.51397
O         -1.25859       -1.57229       -0.22432
C          3.75443       -0.10664        0.28381
H          3.81886        0.76955       -0.36649
H          3.65649        0.21524        1.32417
H          4.67911       -0.68239        0.18606
S          2.36518       -1.20107       -0.21043
