# Supplementary material for: Molecular basis of C-S bond cleavage in the glycyl radical enzyme isethionate sulfite-lyase
Source: Cell Chem Biol. 2021 Sep 16;28(9):1333–1346.e7. doi: 10.1016/j.chembiol.2021.03.001 (PMC8473560; doi:10.1016/j.chembiol.2021.03.001)
Supplement: Data S1. Initial geometries for QM calculations [file mmc2.zip › input_geometries/ise-ace.xyz]

19

O          0.58933       -0.39758        1.01281
C         -0.39207        0.09740        0.23309
C         -1.79434       -0.09969        0.70552
H         -2.43356        0.72051        0.35700
H         -1.82338       -0.12839        1.79951
S         -2.70292       -1.61835        0.10656
O         -4.07905       -1.40208        0.65270
O         -2.00059       -2.79303        0.69294
O         -2.62478       -1.53163       -1.38129
C          3.87798       -0.67511       -0.22231
O          2.85522        0.09228       -0.14973
O          5.02884       -0.35811       -0.57424
C          3.61221       -2.14972        0.17874
H          3.25654       -2.20055        1.21609
H          2.81288       -2.57397       -0.44180
H          4.51935       -2.75633        0.07522
H          1.45020       -0.21051        0.60685
H         -0.22839        1.15042        0.13690
H         -0.32599       -0.45349       -0.68182
