# Supplementary material for: Molecular basis of C-S bond cleavage in the glycyl radical enzyme isethionate sulfite-lyase
Source: Cell Chem Biol. 2021 Sep 16;28(9):1333–1346.e7. doi: 10.1016/j.chembiol.2021.03.001 (PMC8473560; doi:10.1016/j.chembiol.2021.03.001)
Supplement: Data S1. Initial geometries for QM calculations [file mmc2.zip › input_geometries/ise-TS-ace.xyz]

24
-1445.09174027 charge: -2 spin 2
O          0.87371       -0.22071        1.23759
H          1.73519       -0.16577        0.68145
C         -0.17549       -0.20042        0.36387
H         -0.39452        1.33788        0.00732
H          0.04960       -0.56929       -0.64057
C         -1.47259       -0.64589        0.98157
H         -1.79977        0.04413        1.76721
H         -1.35548       -1.63752        1.44013
S         -2.83575       -0.80557       -0.20494
O         -3.98231       -1.31909        0.60675
O         -2.36184       -1.78285       -1.23463
O         -3.08459        0.55777       -0.76722
C          1.34930        3.06085        0.35534
H          1.46367        2.83308        1.41837
H          2.04278        2.44650       -0.22338
H          1.59893        4.11395        0.19678
S         -0.38346        2.81329       -0.20191
C          3.83105       -0.91280       -0.36211
O          2.90118       -0.02625       -0.33236
O          4.75832       -0.92395       -1.20613
C          3.79669       -1.98351        0.72654
H          4.08484       -1.53345        1.68506
H          2.78421       -2.38183        0.84977
H          4.48837       -2.80004        0.50415
