# Supplementary material for: Molecular basis of C-S bond cleavage in the glycyl radical enzyme isethionate sulfite-lyase
Source: Cell Chem Biol. 2021 Sep 16;28(9):1333–1346.e7. doi: 10.1016/j.chembiol.2021.03.001 (PMC8473560; doi:10.1016/j.chembiol.2021.03.001)
Supplement: Data S2. Optimized geometries from QM calculations [file mmc3.zip]

Archive with 14 entries (12 files):
- 6-31gs_opt_geo_gas_phase/
- 6-31gs_opt_geo_gas_phase/ace.xyz
- 6-31gs_opt_geo_gas_phase/ise.xyz
- 6-31gs_opt_geo_gas_phase/ch3s.xyz
- 6-31gs_opt_geo_gas_phase/ise-TS.xyz
- 6-31gs_opt_geo_gas_phase/ise-ace.xyz
- 6-31gs_opt_geo_gas_phase/Pymol_sessions/
- 6-31gs_opt_geo_gas_phase/ise-TS-ace.xyz
- 6-31gs_opt_geo_gas_phase/Pymol_sessions/ise.pse
- 6-31gs_opt_geo_gas_phase/Pymol_sessions/ace.pse
- 6-31gs_opt_geo_gas_phase/Pymol_sessions/ch3s.pse
- 6-31gs_opt_geo_gas_phase/Pymol_sessions/ise-TS.pse
- 6-31gs_opt_geo_gas_phase/Pymol_sessions/ise-ace.pse
- 6-31gs_opt_geo_gas_phase/Pymol_sessions/ise-TS-ace.pse
