# Supplementary material for: Molecular basis of C-S bond cleavage in the glycyl radical enzyme isethionate sulfite-lyase
Source: Cell Chem Biol. 2021 Sep 16;28(9):1333–1346.e7. doi: 10.1016/j.chembiol.2021.03.001 (PMC8473560; doi:10.1016/j.chembiol.2021.03.001)
Supplement: Data S2. Optimized geometries from QM calculations [file mmc3.zip › 6-31gs_opt_geo_gas_phase/ace.xyz]

7
Coordinates from ORCA-job /p/work1/vyshu18/Isla/6-31gs/gas_phase_opt/ace/input
  C   -1.35280254119039     -0.04348670441529      0.00002930584924
  H   -1.74217190650951     -1.06977678506309      0.00003078205429
  H   -1.74566473548124      0.48742707887677     -0.88049215707816
  H   -1.74561078929675      0.48740543778125      0.88058825425891
  C   0.22252980453741     -0.00085011181852     -0.00001620026193
  O   0.80039393310322     -1.11676836677384     -0.00000427934523
  O   0.70845623483726      1.15945945141273     -0.00005570547711
