# Supplementary material for: Molecular basis of C-S bond cleavage in the glycyl radical enzyme isethionate sulfite-lyase
Source: Cell Chem Biol. 2021 Sep 16;28(9):1333–1346.e7. doi: 10.1016/j.chembiol.2021.03.001 (PMC8473560; doi:10.1016/j.chembiol.2021.03.001)
Supplement: Data S2. Optimized geometries from QM calculations [file mmc3.zip › 6-31gs_opt_geo_gas_phase/ise.xyz]

12
Coordinates from ORCA-job /p/work1/vyshu18/Isla/6-31gs/gas_phase_opt/ise/input
  O   -3.06912948332030      0.26444004407877      0.00007185293078
  H   -3.72103092220155     -0.45355232880926      0.00003012590485
  C   -1.77227811128969     -0.36499152997043     -0.00002811579089
  H   -1.64351982035854     -0.99750354417517      0.88995336087386
  H   -1.64361327827996     -0.99742005638388     -0.89008284561393
  C   -0.69817636467413      0.70343149287007     -0.00002707084164
  H   -0.78039504167453      1.33574388569833      0.89046062738052
  H   -0.78035522438228      1.33572740447726     -0.89053014695665
  S   0.98548188265900     -0.03617830892020      0.00002145632994
  O   1.89200079455878      1.14371100997028      0.00001016252335
  O   1.02208924702585     -0.84675227192716     -1.25189728845081
  O   1.02204632193737     -0.84669579690861      1.25197788171061
