# Supplementary material for: Molecular basis of C-S bond cleavage in the glycyl radical enzyme isethionate sulfite-lyase
Source: Cell Chem Biol. 2021 Sep 16;28(9):1333–1346.e7. doi: 10.1016/j.chembiol.2021.03.001 (PMC8473560; doi:10.1016/j.chembiol.2021.03.001)
Supplement: Data S2. Optimized geometries from QM calculations [file mmc3.zip › 6-31gs_opt_geo_gas_phase/ch3s.xyz]

5
Coordinates from ORCA-job /p/work1/vyshu18/Isla/6-31gs/gas_phase_opt/ch3s/input
  C   -1.11253011282945     -0.00004348687495      0.00823696805314
  H   -1.43565808468356      0.00240774798635     -1.04217051829216
  H   -1.51510770376385     -0.90050416758283      0.48129721505254
  H   -1.51480536665559      0.89856069919851      0.48510981259864
  S   0.70014126793245     -0.00002079272710      0.00072652258784
