# Supplementary material for: Molecular basis of C-S bond cleavage in the glycyl radical enzyme isethionate sulfite-lyase
Source: Cell Chem Biol. 2021 Sep 16;28(9):1333–1346.e7. doi: 10.1016/j.chembiol.2021.03.001 (PMC8473560; doi:10.1016/j.chembiol.2021.03.001)
Supplement: Data S2. Optimized geometries from QM calculations [file mmc3.zip › 6-31gs_opt_geo_gas_phase/ise-TS.xyz]

17
Coordinates from ORCA-job /p/work1/vyshu18/Isla/6-31gs/gas_phase_opt/ise-TS/input
  O   1.28861357079831      2.12787820599040      0.21564603660209
  H   1.82107324193395      2.23903298839074      1.01933149394648
  C   0.42165916858175      1.06097815837188      0.42631766639790
  H   1.33853049777385     -0.24716724327389      0.29695255090023
  H   0.09334708161651      0.93558739114907      1.46125773109662
  C   -0.63519261747035      0.91992882696752     -0.62029360925874
  H   -0.24635012966236      0.48091219912246     -1.54544689433397
  H   -1.06478225483137      1.90280991356908     -0.85816699844911
  S   -2.00990015486227     -0.14754908415930     -0.00463933073186
  O   -2.99024856223825     -0.13070984612325     -1.12045197412420
  O   -2.45600509305634      0.55727762240888      1.23164200697644
  O   -1.35433698359712     -1.45962047953270      0.24387886087754
  C   3.77156333305229     -0.03039222574489     -0.00337847784526
  H   3.46828047913044      0.82537466718979     -0.61360578885115
  H   4.09653328750027      0.32880414340558      0.98052503845120
  H   4.62597636213583     -0.51586595541600     -0.48637734648271
  S   2.40856877319485     -1.25621928231538      0.11726903482851
