# Supplementary material for: Molecular basis of C-S bond cleavage in the glycyl radical enzyme isethionate sulfite-lyase
Source: Cell Chem Biol. 2021 Sep 16;28(9):1333–1346.e7. doi: 10.1016/j.chembiol.2021.03.001 (PMC8473560; doi:10.1016/j.chembiol.2021.03.001)
Supplement: Data S2. Optimized geometries from QM calculations [file mmc3.zip › 6-31gs_opt_geo_gas_phase/ise-ace.xyz]

19
Coordinates from ORCA-job /p/work1/vyshu18/isla/ise-ace/input
  O   0.70581147598318     -0.12625867239093      0.79102720530770
  C   -0.37627086457337     -0.55274774838476     -0.02019813962399
  C   -1.62336710697300     -0.64078598811583      0.85654693235716
  H   -1.82376904184495      0.33632418877069      1.31089750540119
  H   -1.46085736183149     -1.36197729644988      1.66566300203809
  S   -3.16378936366701     -1.14563558152527      0.00438389521260
  O   -4.18817592447119     -1.13936362906162      1.09478951519181
  O   -2.88467869775916     -2.50622955333826     -0.54652938839833
  O   -3.39642065182038     -0.10373831108364     -1.04103665528666
  C   4.04306933708927     -0.50397619144506     -0.30452129031293
  O   3.04158957390162      0.21347291885908     -0.61547941336715
  O   5.23744280274667     -0.34175046559990     -0.64635030503544
  C   3.73432048799400     -1.75884779482293      0.57037584731432
  H   4.56450284307499     -1.96444924423911      1.25981972716412
  H   2.79608247604731     -1.64756595494468      1.12391889871430
  H   3.63407700357323     -2.63740487610266     -0.08514691890543
  H   1.52389518445900     -0.01808066954715      0.22521967042921
  H   -0.57477773759249      0.15105376723158     -0.84528657937098
  H   -0.19120443433620     -1.53996889780964     -0.47535350882958
