# Supplementary material for: Molecular basis of C-S bond cleavage in the glycyl radical enzyme isethionate sulfite-lyase
Source: Cell Chem Biol. 2021 Sep 16;28(9):1333–1346.e7. doi: 10.1016/j.chembiol.2021.03.001 (PMC8473560; doi:10.1016/j.chembiol.2021.03.001)
Supplement: Data S2. Optimized geometries from QM calculations [file mmc3.zip › 6-31gs_opt_geo_gas_phase/ise-TS-ace.xyz]

24
Coordinates from ORCA-job /p/work1/vyshu18/Isla/6-31gs/gas_phase_opt/ise-TS-ace/input
  O   0.58932659480660     -0.39757707779765      1.01281032920532
  H   1.49090466919209     -0.29586662611832      0.53648949617710
  C   -0.39207404539556      0.09740308874755      0.23309437915263
  H   -0.26338697237078      1.74918089817974      0.32695891637683
  H   -0.22683685432614      0.04504741127374     -0.84822644226355
  C   -1.79433572506199     -0.09968872884951      0.70551513200431
  H   -2.43356339322267      0.72051159072985      0.35699920688455
  H   -1.82337945761176     -0.12839169660671      1.79951050969736
  S   -2.70291508063198     -1.61835110939891      0.10655815557360
  O   -4.07905148446913     -1.40207912343488      0.65270394644257
  O   -2.00059416646762     -2.79303152113886      0.69293951943977
  O   -2.62477540913969     -1.53162908772834     -1.38128544310823
  C   1.78088319225542      3.09869483315600      0.70008198527560
  H   1.99688771275701      3.10661696448699      1.77415114435572
  H   2.19472583581016      2.18168672705436      0.26506424674196
  H   2.27023369557311      3.96385340251734      0.23815164670923
  S   -0.03302423426066      3.22363530421375      0.39517558945419
  C   3.87797579840945     -0.67510592269860     -0.22231225899877
  O   2.85522120657829      0.09227769383575     -0.14973077800284
  O   5.02883938504354     -0.35810534978251     -0.57424414149183
  C   3.61221178119158     -2.14971953292533      0.17874126432718
  H   3.25654123201423     -2.20054751116165      1.21608765862710
  H   2.81287857625879     -2.57397472418067     -0.44180388332622
  H   4.51934714306769     -2.75632990237313      0.07521982074642
